# Supplementary material for: Synthesis and Characterization of a Full-Length Infectious cDNA Clone of Tomato Mottle Mosaic Virus
Source: Viruses. 2021 Jun 1;13(6):1050. doi: 10.3390/v13061050 (PMC8229035; doi:10.3390/v13061050)
Supplement: Supplementary file 1 [file viruses-13-01050-s001.zip]

Archive with 2 entries (2 files):
- Supplementary Materials.pdf
- Supplementary Table 1.xlsx
